# Supplementary material for: Easy and Green Method to Fabricate Highly Thermally Conductive Poly(decamethylene terephthalamide)/Graphite Nanoplatelets Nanocomposite with Aligned Structure
Source: Molecules. 2024 Jul 2;29(13):3141. doi: 10.3390/molecules29133141 (PMC11243090; doi:10.3390/molecules29133141)
Supplement: Supplementary file 1 [file molecules-29-03141-s001.zip]

Archive with 1 entries (1 files):
- molecules-3070204-supplementary.pdf
